# Supplementary material for: Exploration the role of pro-inflammatory fibroblasts and related markers in periodontitis: combing with scRNA-seq and bulk-seq data
Source: Front Immunol. 2025 Apr 30;16:1537046. doi: 10.3389/fimmu.2025.1537046 (PMC12074970; doi:10.3389/fimmu.2025.1537046)
Supplement: Supplementary file 6 [file Table2.xlsx]

## Sheet: Sheet1
serial number	Primer name	sequence(5'to3')	number of bases	Total amount of synthesis（nmol）	Number of dispensing tubes	Purification method	5' modification	Remark
1	MME(homo-ID:4311)siRNA-1-476	UCAGAAAGUCAGAUGGAUATT	21	5nmol	2	HPLC		siRNA pairwise annealing
2		UAUCCAUCUGACUUUCUGATT	21	5nmol	2	HPLC		siRNA pairwise annealing
3	MME(homo-ID:4311)siRNA-2- 510	CUCCAAAGCCAAAGAAGAATT	21	5nmol	2	HPLC		siRNA pairwise annealing
4		UUCUUCUUUGGCUUUGGAGTT	21	5nmol	2	HPLC		siRNA pairwise annealing
5	MME(homo-ID:4311)siRNA-3-582	CCAUCAUAGCUGUGACAAUTT	21	5nmol	2	HPLC		siRNA pairwise annealing
6		AUUGUCACAGCUAUGAUGGTT	21	5nmol	2	HPLC		siRNA pairwise annealing
7	negative control	UUCUCCGAACGUGUCACGUTT	21	2.5nmol	1	HPLC		siRNA pairwise annealing
8		ACGUGACACGUUCGGAGAATT	21	2.5nmol	1	HPLC		siRNA pairwise annealing
9	FAM negative control	UUCUCCGAACGUGUCACGUTT	21	2.5nmol	1	HPLC	5'6-FAM	siRNA pairwise annealing
10		ACGUGACACGUUCGGAGAATT	21	2.5nmol	1	HPLC		siRNA pairwise annealing
11	Positive control (human GAPDH)	GUAUGACAACAGCCUCAAGTT	21	2.5nmol	1	HPLC		siRNA pairwise annealing
12		CUUGAGGCUGUUGUCAUACTT	21	2.5nmol	1	HPLC		siRNA pairwise annealing
13	TSPAN11(homo-ID:441631)siRNA-1-401	GGACUCUGGCUGAGAACUATT	21	5nmol	2	HPLC		siRNA pairwise annealing
14		UAGUUCUCAGCCAGAGUCCTT	21	5nmol	2	HPLC		siRNA pairwise annealing
15	TSPAN11(homo-ID:441631)siRNA-2- 644	UCACCAAGCUGGAGCAGUUTT	21	5nmol	2	HPLC		siRNA pairwise annealing
16		AACUGCUCCAGCUUGGUGATT	21	5nmol	2	HPLC		siRNA pairwise annealing
17	TSPAN11(homo-ID:441631)siRNA-3-355	GUGUAUUACCAGAGGCUGATT	21	5nmol	2	HPLC		siRNA pairwise annealing
18		UCAGCCUCUGGUAAUACACTT	21	5nmol	2	HPLC		siRNA pairwise annealing
19	negative control	UUCUCCGAACGUGUCACGUTT	21	2.5nmol	1	HPLC		siRNA pairwise annealing
20		ACGUGACACGUUCGGAGAATT	21	2.5nmol	1	HPLC		siRNA pairwise annealing
21	FAM negative control	UUCUCCGAACGUGUCACGUTT	21	2.5nmol	1	HPLC	5'6-FAM	siRNA pairwise annealing
22		ACGUGACACGUUCGGAGAATT	21	2.5nmol	1	HPLC		siRNA pairwise annealing
23	Positive control (human GAPDH)	GUAUGACAACAGCCUCAAGTT	21	2.5nmol	1	HPLC		siRNA pairwise annealing
24		CUUGAGGCUGUUGUCAUACTT	21	2.5nmol	1	HPLC		siRNA pairwise annealing
