# Supplementary material for: Exploration the role of pro-inflammatory fibroblasts and related markers in periodontitis: combing with scRNA-seq and bulk-seq data
Source: Front Immunol. 2025 Apr 30;16:1537046. doi: 10.3389/fimmu.2025.1537046 (PMC12074970; doi:10.3389/fimmu.2025.1537046)
Supplement: Supplementary file 7 [file Table3.xlsx]

## Sheet: Sheet1
Supplementary Table 3: Differentially expressed genes between PIGFs and other GFs subclusters(|log FC|> 0.25, p < 0.05).
gene	p_val	avg_log2FC	pct.1	pct.2	p_val_adj
IL24	0	2.02917495917711	0.273	0.027	0
PXDN	0	0.659355903067856	0.528	0.219	0
EPAS1	0	0.5777736300198	0.606	0.281	0
CXCL6	0	1.63511413244195	0.273	0.042	0
CXCL1	0	1.91203805472181	0.598	0.248	0
CXCL2	0	1.04821968013654	0.691	0.37	0
CXCL13	0	1.07488105133472	0.759	0.444	0
IER3	0	1.17751427617515	0.721	0.417	0
TNFAIP3	0	0.827051347350073	0.479	0.195	0
SOD2	0	1.00267856028085	0.933	0.605	0
NAMPT	0	0.722414741883726	0.716	0.354	0
BPGM	0	0.536382112859479	0.58	0.257	0
CTSB	0	0.581233977141447	0.825	0.511	0
LOXL2	0	0.670623074716205	0.511	0.189	0
C8orf4	0	1.00619198461534	0.661	0.309	0
C11orf96	0	0.919321668800029	0.608	0.277	0
CD82	0	0.57476049952131	0.528	0.209	0
FTH1	0	1.05250842277474	1	0.992	0
TSPAN11	0	0.58980177417569	0.373	0.112	0
PHLDA1	0	1.14519847081514	0.859	0.425	0
COL4A1	0	1.04715850767179	0.736	0.353	0
COL4A2	0	0.852508691728826	0.733	0.356	0
NFKBIA	0	0.704202768473827	0.874	0.579	0
CTSH	0	0.652852452194134	0.488	0.206	0
IL32	0	0.634506886220027	0.716	0.379	0
CYGB	0	0.755263811727405	0.466	0.138	0
ICAM1	0	0.623253958705804	0.42	0.143	0
KYNU	3.69239474058029e-306	0.518059746040134	0.386	0.129	1.24411548389112e-301
LBP	1.42393784541902e-305	0.69084024077116	0.318	0.086	4.79781617635484e-301
HIF1A	7.47603075542396e-303	0.535288500157489	0.552	0.249	2.51897380273255e-298
BST2	8.58162587462203e-297	0.559013132380005	0.475	0.186	2.89149302219515e-292
TNFRSF21	4.53538999495485e-295	0.516584588835788	0.454	0.172	1.52815430490009e-290
CEBPB	8.78808791903445e-292	0.571441871862518	0.901	0.629	2.96105834343947e-287
MCL1	4.9435619470008e-290	0.584091879440888	0.773	0.465	1.66568376242245e-285
APCDD1	6.61367039378363e-290	0.505628407959253	0.898	0.578	2.22841010248146e-285
CD44	9.12710968607971e-289	0.562816449311597	0.708	0.397	3.0752883376277e-284
IL34	4.71852574260581e-287	0.470070335221054	0.44	0.166	1.5898600637136e-282
G0S2	1.05177382703466e-284	1.03917804520647	0.345	0.111	3.5438467328106e-280
LINC00152	4.63526884922735e-284	0.554880393897627	0.594	0.285	1.56180748605866e-279
RAB13	5.65179203134051e-283	0.485379349598522	0.619	0.315	1.90431480703987e-278
IL1R1	3.89095405713267e-279	0.577415586768659	0.55	0.265	1.31101806001028e-274
HLA-B	2.58381913609279e-275	0.454290387092562	0.987	0.883	8.70592019715105e-271
CHI3L2	2.72050343130464e-274	1.14958292235276	0.297	0.086	9.16646426143787e-270
CHN1	5.44576724060459e-274	0.456329290117943	0.628	0.313	1.83489681404931e-269
GRAMD1A	9.07616862076324e-272	0.499352248270461	0.339	0.111	3.05812425507997e-267
NCOA7	1.79478836045946e-271	0.51202882646381	0.639	0.332	6.04735990173209e-267
STEAP1	3.01957542413343e-270	0.465860758374869	0.638	0.328	1.01741574340752e-265
FAM20A	7.03578799411919e-270	0.444925320901582	0.449	0.181	2.37063840673852e-265
MIR4435-2HG	1.10118628662743e-268	0.629218336796666	0.539	0.255	3.71033707416245e-264
RND3	1.2446444327933e-266	0.623846860672749	0.762	0.459	4.19370495185374e-262
FAM20C	6.41812560316364e-265	0.573972875276206	0.569	0.287	2.16252324072996e-260
CYP7B1	3.39532583988481e-263	0.496432542333921	0.351	0.123	1.14402108849079e-258
RAB31	1.44600261493077e-260	0.516174676721922	0.676	0.371	4.87216121074775e-256
GNAI1	1.01136931284191e-259	0.428733075521902	0.458	0.192	3.40770776268952e-255
CXCL14	2.11171021349489e-259	-1.72485	0.437	0.614	7.11519639334967e-255
EMP1	1.05664812277111e-256	0.513045113658382	0.906	0.653	3.56027018486497e-252
PRSS12	3.29752549166916e-254	0.586098452792266	0.614	0.329	1.11106823916301e-249
STEAP2	1.42771051039685e-253	0.451815791019393	0.52	0.238	4.81052779373114e-249
PTMA	7.98184140557869e-253	0.415677197763038	0.996	0.945	2.68940164319569e-248
CTSC	3.35742507928167e-252	0.513264329613922	0.463	0.199	1.13125080621317e-247
ADM	3.40425268875527e-252	0.979385385461721	0.367	0.142	1.1470289009492e-247
CRABP1	1.67805215395742e-249	0.58731625035886	0.553	0.27	5.65402892754414e-245
F3	2.47654302463339e-245	0.504589688716395	0.257	0.068	8.34446406719974e-241
MASP1	3.41727461896232e-240	0.555719425721409	0.38	0.15	1.15141651011316e-235
IGFBP2	2.35026537104057e-236	0.640786599434553	0.852	0.591	7.9189841411841e-232
DDR2	2.68535312537741e-236	0.476440359844497	0.545	0.276	9.04802882064664e-232
STAT1	8.44833539040924e-235	0.489286351028459	0.425	0.181	2.84658212644449e-230
NDRG1	3.46507637806802e-232	0.410941326628088	0.522	0.254	1.16752283482624e-227
IFNGR1	4.52247663276683e-229	0.393065667323399	0.735	0.43	1.52380327664446e-224
AHR	2.74579890387957e-228	0.447381790077371	0.646	0.359	9.25169482673184e-224
ABL2	6.54182981829581e-228	0.519876153084401	0.403	0.171	2.20420413897659e-223
SLCO3A1	4.83374835452884e-227	0.416083392803821	0.398	0.163	1.62868317057495e-222
ITGA8	7.78657087892022e-227	0.437985940120925	0.259	0.075	2.62360719194338e-222
GMFG	1.55749535695046e-226	0.35636709969667	0.455	0.199	5.24782485570887e-222
LMO4	3.83761311734122e-223	0.479481828331189	0.555	0.289	1.29304536375695e-218
TNIP1	8.97980936346508e-223	0.34936155751304	0.374	0.148	3.02565696692593e-218
FAM65C	1.12284067461571e-221	0.381582095278659	0.327	0.118	3.78329936905017e-217
SERPINE1	3.27627239543487e-221	0.703181658427578	0.407	0.178	1.10390722091783e-216
NRCAM	6.56368652506928e-221	0.355515517195719	0.289	0.094	2.21156853775684e-216
KLF6	1.82265298497073e-220	0.638524032465873	0.703	0.439	6.14124696756038e-216
EML1	1.83958058941035e-219	0.352159755985971	0.32	0.115	6.19828283795922e-215
NR4A3	8.85342108440675e-219	0.603901438345324	0.253	0.076	2.98307170018001e-214
PIM3	1.38611381993855e-215	0.361801111933946	0.411	0.175	4.67037190490095e-211
PRDM1	1.34292003937586e-214	0.46456373777519	0.385	0.159	4.52483478067302e-210
KLF9	9.59904243694304e-214	0.437767968029619	0.612	0.335	3.23430135870359e-209
TNC	1.2565482779074e-213	0.585772635691531	0.349	0.136	4.23381376758119e-209
PHLDA2	2.18293855140304e-213	0.421634444207721	0.321	0.115	7.3551931550974e-209
TWIST1	4.03510050186984e-212	0.580170652736737	0.695	0.433	1.35958676310003e-207
PCSK5	1.64153838546385e-211	0.458525356611939	0.355	0.143	5.53099943598189e-207
COL7A1	1.75755555194896e-210	0.448342056576625	0.327	0.122	5.92190767673682e-206
EDNRA	4.82307877047486e-210	0.380443508975766	0.334	0.125	1.6250881609238e-205
CDKN1A	5.98591909369076e-210	0.502516568189663	0.439	0.203	2.01689557942817e-205
GUCY1A3	1.52621393618637e-208	0.334734405334735	0.271	0.086	5.14242523658635e-204
H2AFJ	3.35933045546436e-208	0.365588720170526	0.567	0.301	1.13189280366416e-203
OSBPL8	4.32650857726501e-207	0.441321876097115	0.519	0.269	1.45777380002367e-202
GEM	1.35405989352061e-206	0.440993836045475	0.594	0.322	4.56236940522833e-202
HLA-F	1.54661725160859e-206	0.349515240195354	0.429	0.193	5.21117216756997e-202
PDPN	3.44117308743045e-206	0.397062275408453	0.338	0.13	1.15946886007882e-201
UGCG	2.87198844279838e-205	0.364989001759698	0.43	0.193	9.67687785916486e-201
C10orf10	1.93678788066631e-204	1.13737160022678	0.397	0.182	6.52581308511707e-200
ZFP36	2.20139624766923e-203	0.53358668968258	0.916	0.692	7.4173845168967e-199
RPL28	1.0259961367375e-202	0.325566896820596	0.986	0.902	3.45699138312332e-198
MT2A	2.43574112555371e-202	0.874751082944226	0.921	0.779	8.20698614844066e-198
RRAD	4.42379154381848e-202	0.962660164464873	0.256	0.084	1.4905523227742e-197
MYH9	1.05669306457331e-201	0.383064275564022	0.624	0.352	3.5604216117733e-197
LAP3	2.17674464287308e-201	0.403863034630548	0.387	0.167	7.33432339969657e-197
ETS2	6.8708656285796e-201	0.351024015205115	0.297	0.107	2.31506946489361e-196
GREM1	3.09854157315489e-198	0.658020834892644	0.29	0.106	1.04402259765881e-193
PRELID1	3.39023232763951e-197	0.34502732053689	0.636	0.364	1.14230488047486e-192
TNS3	2.39391605410045e-196	0.34372489446979	0.318	0.122	8.06606075268606e-192
IRF1	7.67587513374487e-196	0.468296372934446	0.56	0.301	2.586309367564e-191
GGT5	1.2523445227067e-195	0.289341496559073	0.676	0.368	4.21964963480795e-191
F2R	8.50432699035358e-195	0.412764953644843	0.597	0.331	2.86544793612974e-190
GSN	3.58604068410364e-194	-1.89568	0.601	0.637	1.20828054810188e-189
PAG1	7.01996700681633e-193	0.368941011921981	0.314	0.119	2.36530768327669e-188
SVIL	1.82127776040131e-192	0.436848573827104	0.49	0.252	6.13661328589617e-188
RRAS	6.01892529609979e-192	0.370504908966734	0.469	0.233	2.02801668926786e-187
MAP4K4	3.1625877230348e-191	0.374826461949225	0.393	0.177	1.06560230739934e-186
WNT5A	3.33983196614301e-190	0.505813653517011	0.758	0.496	1.12532298267222e-185
PDGFRB	1.63912672647486e-189	0.413258939063505	0.677	0.406	5.52287359218438e-185
TNFRSF12A	1.64418019931149e-188	0.420720478243386	0.43	0.203	5.53990076356014e-184
CFD	3.28641745285028e-188	-2.29884	0.498	0.594	1.10732549656337e-183
SLC39A14	1.33554690356518e-187	0.364555116812006	0.396	0.179	4.49999173687253e-183
SAT1	3.69282209217209e-185	0.430199765038657	0.821	0.565	1.24425947573647e-180
TRIB1	1.06469497891749e-184	0.3917909541743	0.31	0.121	3.58738326196461e-180
SHC1	1.55016930987262e-184	0.310695607269039	0.351	0.148	5.22314047268479e-180
DUSP14	4.01682797607912e-184	0.356717083803203	0.258	0.088	1.3534300182601e-179
S100A13	4.92182099432554e-184	0.315292303391111	0.709	0.43	1.65835836582805e-179
JUND	2.16399249165621e-183	0.534518202194441	0.756	0.507	7.29135630138644e-179
TAPBP	6.62187944603674e-183	0.322366491852779	0.556	0.301	2.23117606054762e-178
AP2S1	1.73216266407146e-181	0.28258850071283	0.606	0.343	5.83634888032237e-177
MAPKAPK2	5.65460221833242e-181	0.321256170307766	0.255	0.088	1.90526167144492e-176
CTSS	6.6869464647536e-181	0.313827055454348	0.346	0.146	2.25309974183408e-176
OLFM2	1.66653712625751e-179	0.412443719924531	0.439	0.215	5.61523019321206e-175
GAPDH	1.24052634487504e-178	0.412917547783397	0.946	0.783	4.17982946642195e-174
PLXDC1	3.20034112693691e-178	0.324572465064839	0.448	0.218	1.07832293931012e-173
HAPLN3	5.39564925179926e-178	0.289691357516396	0.289	0.108	1.81801005890124e-173
ABCA8	1.40055266577549e-177	-1.2692	0.099	0.262	4.71902215206394e-173
PHC2	1.57641856191669e-177	0.334655642066318	0.338	0.143	5.3115847025221e-173
ATF3	4.69706846735238e-176	0.393769332061561	0.537	0.287	1.58263024938971e-171
DUSP1	4.77164065776503e-176	0.429563916434295	0.967	0.805	1.60775660322735e-171
GPM6B	3.23437488786821e-175	0.368115602586856	0.314	0.128	1.08979027471832e-170
SLC16A3	2.44267541195051e-174	0.315464242689389	0.306	0.121	8.23035053302604e-170
SLC39A8	1.79400886921674e-173	0.326914158379653	0.311	0.126	6.04473348393888e-169
UNC5B	3.57743723520089e-173	0.314028461551785	0.351	0.152	1.20538170202859e-168
NFKBIZ	1.06389318587634e-172	0.314309170520538	0.638	0.368	3.58468170049173e-168
RGS3	7.90595862459441e-172	0.319543510953587	0.596	0.331	2.66383369897084e-167
YBX3	2.00086137440483e-171	0.407209813652712	0.773	0.519	6.74170231491963e-167
SGIP1	6.93473224479008e-171	0.345506712311455	0.475	0.243	2.33658868255957e-166
MME	1.10389273707913e-168	0.432965869152002	0.37	0.172	3.71945618831443e-164
PNRC1	3.6583114860474e-168	0.383840983789747	0.805	0.543	1.23263147210881e-163
TAGLN2	8.45485780410976e-168	0.300807491329874	0.771	0.508	2.84877978851674e-163
EVA1B	3.62986980493754e-167	0.387934546184639	0.44	0.225	1.22304833207565e-162
EGR1	1.88488861186928e-166	0.359948749934834	0.862	0.601	6.35094368883236e-162
COL6A3	2.37101328739238e-165	0.385613747256893	0.973	0.825	7.98889217053987e-161
FILIP1L	2.52631496871836e-164	0.428385010245384	0.533	0.296	8.51216565559965e-160
PKIG	4.21414048846735e-164	0.316120662630624	0.432	0.213	1.41991249618419e-159
TSPAN9	1.51842248970702e-163	0.285960729786111	0.383	0.179	5.11617273681883e-159
FMOD	2.55271587364026e-163	0.341391052074178	0.777	0.515	8.60112086464351e-159
WFDC2	5.10071814846309e-163	0.492519132227199	0.251	0.092	1.71863597294315e-158
SLFN5	6.15297371239582e-163	0.340277909993077	0.412	0.203	2.07318296265465e-158
FMO3	8.46042746348956e-163	0.35869424294784	0.31	0.129	2.85065642954817e-158
CTGF	9.76866014730765e-163	0.626355483550834	0.68	0.451	3.29145235003384e-158
ETS1	1.28773648268507e-160	0.278234789369233	0.271	0.105	4.33889930475906e-156
LITAF	1.77522773646618e-160	0.301409200389707	0.502	0.268	5.98145233524914e-156
LAMB1	3.71362818057449e-160	0.338496139421673	0.434	0.223	1.25126987916277e-155
PSD3	1.44231677883018e-159	0.339319215518435	0.405	0.199	4.85974215459041e-155
COL5A3	4.78858826595502e-159	0.336131922172054	0.321	0.139	1.61346693033088e-154
SGCB	5.06946093419369e-157	0.276956928948008	0.606	0.355	1.70810416716722e-152
NEAT1	5.79930934752121e-157	0.675188247803184	0.932	0.761	1.9540192915538e-152
CD24	3.90313937241932e-156	0.511606635779257	0.267	0.107	1.31512378014297e-151
LPAR1	1.78152422836943e-155	0.283040570964616	0.487	0.26	6.00266773506794e-151
RAI14	2.61532317166887e-155	0.283401601103839	0.337	0.151	8.81206989462109e-151
PSME2	6.02797254103436e-155	0.267096181674369	0.658	0.4	2.03106506797612e-150
IGFBP5	3.19649302536111e-154	-0.994097	0.645	0.721	1.07702635996517e-149
SERTAD1	4.14564119132992e-153	0.262868163903882	0.489	0.257	1.3968323430067e-148
CEBPD	1.17068620268393e-151	0.411215850150541	0.886	0.681	3.94451009132325e-147
MT1E	1.0766147470915e-150	0.487152126864529	0.672	0.433	3.62754572885009e-146
MAFF	1.64511171608659e-150	0.330622952220628	0.376	0.181	5.54303941618214e-146
VCAM1	3.21493754952691e-150	0.354736091794527	0.498	0.276	1.0832410579376e-145
FBLN1	2.13373467629804e-149	-0.810794	0.817	0.766	7.18940561831861e-145
OSMR	3.46320492968237e-149	0.262885585959019	0.317	0.138	1.16689226900718e-144
TPM1	6.90917100492245e-149	0.374133689216577	0.675	0.43	2.32797607839857e-144
LMNA	1.89166851712608e-148	0.409867947809705	0.946	0.789	6.3737879016046e-144
CSGALNACT1	1.9889221073936e-148	0.255461070897032	0.505	0.273	6.70147414865199e-144
IL6	2.73873476106097e-148	0.600757290940003	0.341	0.162	9.22789290391884e-144
FGF7	9.06579653693819e-148	-1.09959	0.278	0.422	3.05462948515595e-143
STAT3	3.45104835491616e-147	0.28601752696109	0.64	0.388	1.16279623270545e-142
ACTN1	1.02486529000567e-146	0.254943565729722	0.478	0.256	3.45318110814512e-142
CCL19	6.63029408217974e-146	0.979243987777534	0.415	0.229	2.23401128804964e-141
MBD2	1.77393636640933e-144	0.268870078408546	0.317	0.143	5.9771011929796e-140
SOCS3	2.10227548627526e-143	0.363824507776477	0.866	0.62	7.08340702345586e-139
ANTXR1	2.12200577846293e-143	0.28139823059997	0.651	0.399	7.14988626995299e-139
EMILIN1	3.81247213569155e-143	0.292469358250931	0.538	0.308	1.28457436139991e-138
SCARA5	4.41715313774738e-143	0.290146066057131	0.433	0.224	1.4883155782326e-138
CXCL3	4.70300550817508e-143	0.845936859458514	0.257	0.104	1.58463067592451e-138
WISP1	2.00085978810209e-142	0.273072114749428	0.257	0.103	6.74169697003117e-138
OGN	4.24210120172758e-141	-0.980375	0.118	0.262	1.42933357891009e-136
CTD-3252C9.4	2.91477517025345e-140	0.324213161273158	0.612	0.369	9.82104345865196e-136
FAT4	3.05607229364918e-140	0.315453516731285	0.3	0.134	1.02971299862215e-135
SLC2A3	4.82713103386937e-140	0.339474121874296	0.459	0.249	1.62645353055195e-135
COL5A2	5.44698020615933e-140	0.341369237713085	0.916	0.692	1.83530551066332e-135
PRRX2	1.36042737081529e-139	0.312641294247439	0.525	0.301	4.58382398322504e-135
COL18A1	1.60387619419949e-138	0.270292181758202	0.695	0.439	5.40410044873575e-134
PTGS2	2.45909618897777e-138	0.478421371868157	0.322	0.152	8.2856786991417e-134
RHOBTB3	3.22676429586422e-137	0.30422116843545	0.441	0.236	1.08722596184849e-132
ACSL4	4.87496825744703e-137	0.356163308394202	0.253	0.104	1.6425718046642e-132
CD59	7.69830565348081e-137	0.254452188247651	0.763	0.516	2.59386710688382e-132
MFAP4	2.07689486109833e-136	-0.88385	0.666	0.695	6.9978895449847e-132
FADS1	5.72107546682988e-136	0.29632069584744	0.281	0.122	1.92765916779366e-131
IFITM3	1.32134698454365e-135	0.281133627410266	0.992	0.923	4.45214652972136e-131
GPX1	8.39270253551706e-135	0.267697039398134	0.786	0.532	2.82783719231712e-130
SQSTM1	9.70198107009718e-134	0.351476948846935	0.69	0.454	3.26898550175854e-129
KDM6B	2.85143057309638e-133	0.284940187664223	0.268	0.116	9.60761017299094e-129
TPT1	6.38705099442492e-132	0.356330237510094	0.979	0.877	2.15205296206153e-127
LYST	9.83847171905487e-132	0.250276679886863	0.325	0.153	3.31497466101835e-127
MIDN	1.3787480008098e-131	0.265999324274453	0.453	0.247	4.64555351392855e-127
BGN	1.25253632580459e-129	0.276916930989816	0.748	0.495	4.22029589616599e-125
PARP14	1.51002896722487e-129	0.264335376110941	0.344	0.17	5.08789160216749e-125
SELM	1.50562909206998e-128	0.285556104279862	0.96	0.811	5.07306666282058e-124
GLIS3	1.68547742215662e-128	0.259264383495704	0.274	0.119	5.67904762621451e-124
ARID5B	2.22210713599747e-128	0.265134899509928	0.719	0.471	7.48716778402986e-124
BMP2	2.33388982573137e-128	0.368703593603654	0.282	0.127	7.86380837881927e-124
HLA-A	1.41558314641077e-127	0.298089992941801	0.972	0.871	4.76966585351646e-123
INHBA	6.73343070684511e-127	0.395827048838653	0.401	0.216	2.26876214236439e-122
CST3	7.81945839426265e-127	-0.59971	0.941	0.886	2.63468831136286e-122
BHLHE40	2.66935587232695e-125	0.307949609594099	0.374	0.194	8.99412767621844e-121
PAPPA	6.29647951117262e-125	0.599287125752307	0.327	0.167	2.1215358064945e-120
TPM4	4.16622922337067e-123	0.279261248868555	0.766	0.519	1.40376927452252e-118
MALAT1	4.83150130828548e-123	-0.316978	0.998	0.992	1.62792605081371e-118
RCN1	2.8367395172236e-122	0.258916126914055	0.725	0.481	9.55811012933318e-118
HLA-E	1.28590058415826e-121	0.262457950672042	0.81	0.573	4.33271342826283e-117
TGFB3	4.09030619146061e-121	0.270887783917962	0.288	0.134	1.37818776815074e-116
CPE	4.56378611679098e-121	0.30247015617145	0.668	0.43	1.53772209419155e-116
ID4	5.8075801278195e-120	0.313469890225055	0.518	0.31	1.9568060482675e-115
RHOQ	7.02258051827726e-117	0.257312221571429	0.281	0.132	2.36618827982834e-112
SGK1	1.40576539243356e-112	0.370558701740056	0.312	0.158	4.73658591326563e-108
AKR1B1	2.50590665300424e-112	0.342669644405711	0.339	0.178	8.44340187663247e-108
GBP1	2.16048997301042e-110	0.370131794073499	0.267	0.125	7.27955491506131e-106
PRELP	3.93982823128121e-109	-0.83724	0.206	0.333	1.32748572424789e-104
HLA-C	1.06546434320771e-108	0.259850523337997	0.968	0.845	3.58997555800406e-104
CRTAC1	5.84294441657737e-108	0.313976524945306	0.318	0.162	1.96872169172158e-103
ADAMTS1	6.62588812700152e-108	0.303071024525784	0.257	0.119	2.23252674551189e-103
COL6A1	5.3391824424193e-107	0.285813905627342	0.983	0.88	1.79898413214876e-102
LGALS3	6.3185213867944e-107	0.278043464621908	0.932	0.756	2.1289625960665e-102
PIM1	6.6696752853394e-107	0.291397213446009	0.256	0.119	2.24728039064226e-102
SEPP1	3.79047824935491e-106	-0.764721	0.555	0.603	1.27716374133764e-101
DIO2	2.85345850750786e-104	0.305370183137485	0.749	0.522	9.61444309519698e-100
RGS16	7.21188221027168e-98	0.588782609792376	0.446	0.278	2.42997159192894e-93
RORB	2.34797203522422e-93	0.319818871967948	0.52	0.332	7.91125697548449e-89
CYR61	7.16184297939904e-91	0.310073592242329	0.703	0.509	2.41311137347871e-86
DPT	3.91199490092684e-88	-0.966795	0.398	0.476	1.31810756191829e-83
RARRES2	1.58716095829685e-84	0.265636441614866	0.935	0.781	5.3477801328854e-80
FST	8.24485503618709e-83	0.340655161865738	0.342	0.2	2.77802145589288e-78
GADD45B	2.21106965826735e-79	0.288203975822696	0.71	0.505	7.44997810656602e-75
THY1	7.32791942079863e-77	0.251768553671242	0.847	0.641	2.46906916964389e-72
MT-ND4	7.35903243467448e-73	-0.286619	0.997	0.98	2.47955238853922e-68
LAPTM4A	1.86624584404008e-72	-0.334628	0.961	0.909	6.28812874690863e-68
ITM2B	4.035891205231e-70	-0.320961	0.955	0.882	1.35985318269053e-65
COL11A1	7.67484216682783e-70	-1.07732	0.17	0.259	2.58596131969097e-65
CD99	8.0889633824789e-70	-0.517272	0.795	0.713	2.72549532209244e-65
CD9	2.76192426472051e-65	-0.635242	0.827	0.747	9.30602761754929e-61
TXNIP	3.33216242979545e-65	-0.821589	0.193	0.285	1.12273880909528e-60
PTN	4.90231366257072e-65	-0.923932	0.309	0.385	1.65178556546658e-60
ADIRF	2.90497686962126e-60	-0.485836	0.878	0.836	9.78802906450187e-56
HTRA1	5.22891862879439e-58	-0.595437	0.715	0.665	1.76183184278598e-53
SLIT3	2.01857495343347e-56	-0.599274	0.187	0.272	6.80138644809875e-52
LEPR	1.483141982682e-55	-0.675176	0.236	0.327	4.99729859644874e-51
GAS6	1.44596784434858e-53	-0.732589	0.379	0.431	4.8720440547481e-49
TIMP1	4.50110702612116e-52	0.54087601981102	0.932	0.797	1.51660300138126e-47
MT-ND2	1.44742652640414e-50	-0.316627	0.995	0.957	4.87695893806612e-46
RPL7	1.46233380330438e-48	-0.350437	0.977	0.931	4.92718751685379e-44
TIMP3	1.45795550218022e-45	-1.16571	0.288	0.347	4.91243526904605e-41
ANXA1	6.55663748393724e-43	-0.418512	0.822	0.755	2.20919343383781e-38
OMD	5.0358942712613e-42	-0.662697	0.459	0.483	1.69679421575878e-37
ANXA2	1.76861299474327e-41	-0.292761	0.911	0.824	5.95916462448796e-37
FDCSP	9.04563805158082e-41	-2.04868	0.632	0.623	3.04783728509964e-36
HBB	1.5418827231827e-40	-1.36698	0.331	0.384	5.19521964749181e-36
ASPN	4.19414075476634e-40	-0.865628	0.535	0.543	1.41317378591097e-35
DIRAS3	1.89164591990956e-39	-0.628376	0.193	0.262	6.37371176254326e-35
ITGBL1	1.11511925181532e-37	-0.632296	0.417	0.44	3.75728280706654e-33
S100A8	2.52956376732908e-37	-1.3302	0.4	0.424	8.52311215763861e-33
IGFBP7	3.59991756083279e-37	-0.398154	0.94	0.888	1.212956222947e-32
PLAC9	2.1626370752824e-34	-0.846983	0.484	0.473	7.28678936145652e-30
CCDC80	1.16902890343162e-31	-0.502833	0.695	0.634	3.9389259872225e-27
IGKC	1.28734580615245e-30	-0.792505	0.636	0.617	4.33758295925007e-26
COMP	5.88376714893448e-30	-1.16873	0.217	0.269	1.98247650316198e-25
RPL31	8.95738238570334e-28	-0.310781	0.912	0.844	3.01810042103888e-23
SOD3	5.88238593494599e-27	-0.51846	0.838	0.732	1.9820111169207e-22
APOD	1.66277326031265e-22	-1.77122	0.613	0.548	5.60254822329744e-18
KRT14	3.91071867155495e-20	-1.02796	0.287	0.314	1.31767754919373e-15
ARL6IP5	8.15698883009653e-19	-0.425182	0.659	0.588	2.74841581641272e-14
MAP1B	5.81528391209985e-18	-0.505727	0.309	0.332	1.95940176134292e-13
SRP14	3.81972760305215e-17	-0.255298	0.909	0.793	1.28701901857239e-12
IL11RA	2.73152850157848e-16	-0.595187	0.287	0.308	9.20361213321853e-12
S100A9	1.38085394910809e-15	-1.07817	0.328	0.337	4.65264929612479e-11
CALM2	2.61217432095785e-15	-0.275014	0.907	0.813	8.80146015703539e-11
MEG3	7.23280696691845e-15	-0.419419	0.585	0.551	2.4370219794335e-10
MDK	7.80835995369651e-15	-0.581947	0.539	0.498	2.6309488027985e-10
IGFBP6	5.17656559986517e-14	-0.708486	0.591	0.541	1.74419201321857e-09
FCGRT	6.74929622552961e-14	-0.442194	0.589	0.525	2.27410787022995e-09
PDGFRL	6.83835601906684e-13	-0.446391	0.364	0.373	2.30411567706438e-08
VCAN	9.85936158123116e-13	-0.54291	0.77	0.665	3.32201329118003e-08
PTGDS	2.05900247776865e-10	-0.768307	0.437	0.432	6.93760294859368e-06
CYBRD1	2.56711258274488e-10	-0.474527	0.512	0.47	8.64962913630061e-06
FRZB	6.90799244357373e-10	-0.542092	0.37	0.372	2.32757897393773e-05
CD74	7.64553273730977e-10	-0.407392	0.374	0.293	2.57608580050916e-05
IFI6	1.99677009428562e-09	-0.473823	0.529	0.41	6.72791715568598e-05
DDAH2	3.25006272529091e-09	-0.419716	0.303	0.308	0.000109507613465952
HSPB1	1.18384565613101e-08	-0.352274	0.758	0.664	0.000398884955376782
ID3	1.07125009312099e-07	-0.319369	0.578	0.547	0.00360947006376187
GPNMB	1.10277973411471e-07	-0.404483	0.578	0.511	0.00371570603612612
PAM	3.72159874383593e-07	-0.310919	0.563	0.429	0.0125395548074808
